# Supplementary material for: Arpra: An Arbitrary Precision Range Analysis Library
Source: Front Neuroinform. 2021 Jun 25;15:632729. doi: 10.3389/fninf.2021.632729 (PMC8267943; doi:10.3389/fninf.2021.632729)
Supplement: Supplementary file 1 [file Table_1.XLSX]

## Sheet: Sheet1
Function	Description
arpra_init	Allocate memory for a range with default precision
arpra_init2	Allocate memory for a range with given precision
arpra_clear	Clear the memory of a range
arpra_get_precision	Get the precision of a range
arpra_set_precision	Set the precision of a range
arpra_get_default_precision	Get the default range precision
arpra_set_default_precision	Set the default range precision
arpra_get_internal_precision	Get the precision used by Arpra internally
arpra_set_internal_precision	Set the precision used by Arpra internally
arpra_reduce_last_n	Condense the last n terms of a range
arpra_reduce_small_abs	Condense terms smaller than some absolute threshold
arpra_reduce_small_rel	Condense terms smaller than some relative threshold
mix_trim	Combine AA and IA ranges, then trim error term
mpfr_sum	Sums a vector of MPFR numbers
RD	Round the given expression downwards
RU	Round the given expression upwards
